# Supplementary material for: Superhydrophobic Surfaces as a Potential Skin Coating to Prevent Jellyfish Stings: Inhibition and Anti-Tentacle Adhesion in Nematocysts of Jellyfish Nemopilema nomurai
Source: Materials (Basel). 2024 Dec 6;17(23):5983. doi: 10.3390/ma17235983 (PMC11643888; doi:10.3390/ma17235983)
Supplement: Supplementary file 1 [file materials-17-05983-s001.zip]

Archive with 1 entries (1 files):
- materials-3316592-supplementary.pdf
